# Supplementary material for: Machine Learning and Artificial Intelligence in Intensive Care Medicine: Critical Recalibrations from Rule-Based Systems to Frontier Models
Source: J Clin Med. 2025 Jun 6;14(12):4026. doi: 10.3390/jcm14124026 (PMC12194786; doi:10.3390/jcm14124026)
Supplement: Supplementary file 1 [file jcm-14-04026-s001.zip]

Archive with 1 entries (1 files):
- jcm-3642196-supplementary.pdf
